# Supplementary material for: Pre-Transport Salt Baths Mitigate Physiological Stress and Tissue Damage in Channel Catfish (Ictalurus punctatus) Fingerlings: Evidence from Multi-Biomarker Assessment and Histopathology
Source: Animals (Basel). 2025 Jul 31;15(15):2249. doi: 10.3390/ani15152249 (PMC12345568; doi:10.3390/ani15152249)
Supplement: Supplementary file 1 [file animals-15-02249-s001.zip]

Archive with 1 entries (1 files):
- animals-3739307-supplementary.pdf
